# Supplementary material for: EFHD1 promotes osteosarcoma proliferation and drug resistance by inhibiting the opening of the mitochondrial membrane permeability transition pore (mPTP) by binding to ANT3
Source: Cell Mol Life Sci. 2024 May 25;81(1):236. doi: 10.1007/s00018-024-05254-8 (PMC11127909; doi:10.1007/s00018-024-05254-8)
Supplement: Supplementary file 2 — Supplementary file2 (XLSX 9 KB) [file 18_2024_5254_MOESM2_ESM.xlsx]

## Sheet: Sheet1
	TABLE S1 Primer sequences for qRT-PCR
	Genes	Forward primers (5'→ 3')	Reverse primers (5'→ 3')
	EFHD1	CTGTCCCTGTGAAGGCCAAG	CCCAGCGTCATACTGCAACT
	ACTB	CATGTACGTTGCTATCCAGGC	CTCCTTAATGTCACGCACGAT
