# Supplementary material for: EFHD1 promotes osteosarcoma proliferation and drug resistance by inhibiting the opening of the mitochondrial membrane permeability transition pore (mPTP) by binding to ANT3
Source: Cell Mol Life Sci. 2024 May 25;81(1):236. doi: 10.1007/s00018-024-05254-8 (PMC11127909; doi:10.1007/s00018-024-05254-8)
Supplement: Supplementary file 3 — Supplementary file3 (XLSX 12 KB) [file 18_2024_5254_MOESM3_ESM.xlsx]

## Sheet: Sheet1
Gene Symbol	Score Sequest HT: Sequest HT
TUFM	172.11
KRT9	98.63
KRT1	98
TUBB	95.25
TUBB4B	92.83
MYH10	84.05
TUBB2B	78.28
EEF1A1	59.85
MYH9	53.48
TUBA1B	53.46
KRT10	53.03
TUBA1C	51.16
TRIM21	50.01
RPS3	45.74
KRT14	45.34
GAPDH	44.26
EIF4A1	42.59
KRT2	41.39
TUBB3	41.32
TUBB6	38.92
ATP5A1	38.05
HSPA8	36.17
ACTB	31.65
KRT16	29.67
PKM	26.39
KRT5	25.01
KRT6B	22.49
ALDH1A3	22
GNB2L1; RACK1	21.49
PHGDH	20.99
ANXA2	20.97
HSPD1	20.79
CAD	20.61
VIM	20.54
MCM5	20.34
SLC25A5	20.19
PRKDC	20.16
SLC25A11	19.97
SLC25A6	19.23
EIF4A3	18.66
HSP90AB1	16.53
FARSA	15.85
ATP5B	14.43
RECQL	14.4
ARF4	14.28
RPN1	13.84
NSUN2	13.75
PCBP2	13.7
IMMT	13.55
EEF1A2	13.45
EEF1G	13.25
SLC25A13	13.24
RAN	12.98
ACTN1	12.37
RPS23	12.28
RPL12	11.9
KRAS	11.86
RPL23	11.64
KRT13	11.59
TCP1	11.45
KRT17	11.32
DIMT1	10.93
MCM7	10.89
KRT8	10.69
JUP	10.64
KRT3	10.17
UQCRC2	10.12
NMD3	10.08
PSMA5	9.9
RPS16	9.87
PFKP	9.8
RPS15A	9.64
ACAA2	9.59
SLC25A12	9.53
RPL9	9.43
HNRNPK	9.41
FASN	9.38
TARS	9.31
ATP5C1	9.22
MCM4	8.98
DNAH11	8.93
HSPA5	8.86
TIMM50	8.83
FAF2	8.76
TOMM22	8.7
GARS	8.64
HRNR	8.62
EFHD1	8.33
TRIP13	8.19
